# Supplementary material for: Evolutionary origin and function of NOX4-art, an arthropod specific NADPH oxidase
Source: BMC Evol Biol. 2017 Mar 29;17:92. doi: 10.1186/s12862-017-0940-0 (PMC5372347; doi:10.1186/s12862-017-0940-0)
Supplement: Supplementary file 1 — Table with a list of the 95 species with complete genomes analyzed, number of proteins found for each NOX gene, their genome source and version. (XLSX 18 kb) [file 12862_2017_940_MOESM1_ESM.xlsx]

## Sheet: Planilha1
Additional Table 1. List of species with complete genomes analyzed, number of proteins found for each NOX gene, their genome source and version.
Phylum	Class/Order	Species	Common name	NOX1	NOX2	NOX3	NOX4/NOX4art	NOX5	DUOX	p22	Source	Genome version
Choanozoa	Choanoflagellida	Monosiga brevicollis			1					1	genome.jgi-psf.org	1.0
Porifera	Demospongiae/Haplosclerida	Amphimedon queenslandica	sea sponge		1			4	1	1	ftp://ftp.ncbi.nlm.nih.gov/genomes/	1.0
Cnidaria	Hydrozoa/Anthoathecata	Hydra vulgaris	starlet sea anemone		1		1			1	ftp://ftp.ncbi.nlm.nih.gov/genomes/	gcf_000004105.1
Cnidaria	Anthozoa/Actiniaria	Nematostella vectensis	Fresh water polyp		2		1			1	ftp://ftp.ensemblgenomes.org/pub/metazoa/release-26/fasta/	1.25
Mollusca	Gastropoda	Aplysia californica	sea hare		1			1	3	1	ftp://ftp.ncbi.nlm.nih.gov/genomes/	AplCal3.0
Mollusca	Gastropoda	Biomphalaria glabrata	fresh water snail		1			1	2	1	https://www.vectorbase.org/downloads	1.3
Mollusca	Bivalvia/Ostreoida	Crassostrea gigas	pacific oyster		1			2	2	1	ftp://ftp.ncbi.nlm.nih.gov/genomes/	gcf_000297905.1
Mollusca	Gastropoda	Lottia gigantea	owl limpet		1		1	2	3	1	http://metazoa.ensembl.org/Lottia_gigantea/Info/Index	gca_000327385.1.26
Annelida	Polychaeta/Capitellida	Capitella teleta	polychaete worm		1			2	2	1	ftp://ftp.ensemblgenomes.org/pub/metazoa/release-26/fasta/	1.26
Annelida	Hirudinida/Rhynchobdellida	Helobdella robusta	leech		1					1	ftp://ftp.ensemblgenomes.org/pub/metazoa/release-26/fasta/	1.25
Nematoda	Chromadorea/Rhabditida	Ancylostoma ceylanicum	roundworm						1		ftp://ftp.ebi.ac.uk/pub/databases/wormbase/parasite/releases/WBPS2/species/	wbps2
Nematoda	Chromadorea/Rhabditida	Ancylostoma duodenale	hookworm						1		ftp://ftp.ebi.ac.uk/pub/databases/wormbase/parasite/releases/WBPS2/species/	wbps2
Nematoda	Chromadorea/Rhabditida	Caenorhabditis briggsae	roundworm						1		ftp://ftp.wormbase.org/pub/wormbase/species/	ws248
Nematoda	Chromadorea/Rhabditida	Caenorhabditis elegans	roundworm						2		ftp://ftp.wormbase.org/pub/wormbase/species/	ws248
Nematoda	Chromadorea/Rhabditida	Necator americanus	hookworm						1		ftp://ftp.ebi.ac.uk/pub/databases/wormbase/parasite/releases/WBPS2/species/	wbps2
Nematoda	Chromadorea/Rhabditida	Strongyloides ratti	human hookworm						1		ftp://ftp.ebi.ac.uk/pub/databases/wormbase/parasite/releases/WBPS2/species/	wbps2
Arthropoda	Arachnida/Scorpiones	Centruroides sculpturatus	bark scorpion				1	1	1		ftp://ftp.hgsc.bcm.edu/I5K-pilot	5.3
Arthropoda	Arachnida/Ixodida	Ixodes scapularis	bear tick					1	1		https://www.vectorbase.org/downloads	1.4
Arthropoda	Arachnida/Mesostigmata	Metaseiulus occidentalis	predatory mite						1		ftp://ftp.ncbi.nlm.nih.gov/genomes	1.1
Arthropoda	Arachnida/Araneae	Parasteatoda tepidariorum	house spider				1	1	1		ftp://ftp.hgsc.bcm.edu/I5K-pilot	5.3
Arthropoda	Arachnida/Trombidiformes	Tetranychus urticae	red spider mite				1	1	1		ftp://ftp.ensemblgenomes.org/pub/metazoa/release-26/fasta/	1.26
Arthropoda	Branchiopoda/Diplostraca	Daphnia pulex	water flea				1	3	1		ftp://ftp.ensemblgenomes.org/pub/metazoa/release-26/fasta/	1.26
Arthropoda	Maxillopoda/Calanoida	Eurytemora affinis	calanoid copepod					1	1		ftp://ftp.hgsc.bcm.edu/I5K-pilot	5.3
Arthropoda	Malacostraca/Amphipoda	Hyalella azteca	amphipod					1	2		ftp://ftp.hgsc.bcm.edu/I5K-pilot	5.3
Arthropoda	Diplura/Diplura	Catajapyx aquilonaris	two-pronged bristletail				1	1	6		ftp://ftp.hgsc.bcm.edu/I5K-pilot	5.3
Arthropoda	Insecta/Ephemeroptera	Ephemera danica	green drake					1	1		ftp://ftp.hgsc.bcm.edu/I5K-pilot	5.3
Arthropoda	Insecta/Odonata	Libellula fulva	dragonfly					1	1		ftp://ftp.hgsc.bcm.edu/I5K-pilot	5.3
Arthropoda	Insecta/Blattodea	Blatella germanica	cockroach					1	1		ftp://ftp.hgsc.bcm.edu/I5K-pilot	5.3
Arthropoda	Insecta/Phthiraptera	Pediculus humanus	body louse					1	1		https://www.vectorbase.org/downloads	2.1
Arthropoda	Insecta/Hemiptera	Acyrthosiphon pisum	sea aphid					1	1		http://www.aphidbase.com/Downloads	2.0
Arthropoda	Insecta/Hemiptera	Cimex lectularius	bed bug					1	1		ftp://ftp.hgsc.bcm.edu/I5K-pilot	5.3
Arthropoda	Insecta/Hemiptera	Gerris buenoi	water strider					1	1		ftp://ftp.hgsc.bcm.edu/I5K-pilot	5.3
Arthropoda	Insecta/Hemiptera	Oncopeltus fasciatus	milkweed bug					1	1		ftp://ftp.hgsc.bcm.edu/I5K-pilot	5.3
Arthropoda	Insecta/Hemiptera	Rhodnius prolixus	kissing bug					1	1		https://www.vectorbase.org/downloads	1.3
Arthropoda	Insecta/Hymenoptera	Acromyrmex echinatior	leaf-cutter ant					1	1		http://hymenopteragenome.org/drupal/sites/	3.8
Arthropoda	Insecta/Hymenoptera	Apis dorsata	giant honey bee					1	1		ftp://ftp.ncbi.nlm.nih.gov/genomes/	1.3
Arthropoda	Insecta/Hymenoptera	Apis florea	dwarf honey bee					1	1		ftp://ftp.ncbi.nlm.nih.gov/genomes/	1.0
Arthropoda	Insecta/Hymenoptera	Apis mellifera	honey bee					1	1		http://hymenopteragenome.org/beebase/sites/hymenopteragenome.org.beebase/files/	3.2
Arthropoda	Insecta/Hymenoptera	Athalia rosae	turnip sawfly					1	1		ftp://ftp.hgsc.bcm.edu/I5K-pilot	5.3
Arthropoda	Insecta/Hymenoptera	Atta cephalotes	leaf-cutter ant					1	1		http://hymenopteragenome.org/drupal/sites/	1.2
Arthropoda	Insecta/Hymenoptera	Camponotus floridanus	carpenter ant					1	1		http://hymenopteragenome.org/drupal/sites/	3.3
Arthropoda	Insecta/Hymenoptera	Harpegnathos saltator	jumping ant					1	1		http://hymenopteragenome.org/drupal/sites/	3.3
Arthropoda	Insecta/Hymenoptera	Linepithema humile	argentine ant					1	1		http://hymenopteragenome.org/drupal/sites/	1.2
Arthropoda	Insecta/Hymenoptera	Megachile rotundata	leafcutter bee					1	1		ftp://ftp.ncbi.nlm.nih.gov/genomes/	1.0
Arthropoda	Insecta/Hymenoptera	Nasonia vitripennis	parasitoid wasp					1	1		http://hymenopteragenome.org/nasonia/nasonia_genome_consortium/data/	1.2
Arthropoda	Insecta/Hymenoptera	Orussus abietinus	wood wasp					1	1		ftp://ftp.hgsc.bcm.edu/I5K-pilot	5.3
Arthropoda	Insecta/Hymenoptera	Trichogramma pretiosum	parasitoid wasp					1	1		ftp://ftp.hgsc.bcm.edu/I5K-pilot	5.3
Arthropoda	Insecta/Hymenoptera	Bombus impatiens	bumble bee					1	1		ftp://ftp.ncbi.nlm.nih.gov/genomes/	2.0
Arthropoda	Insecta/Hymenoptera	Bombus terrestris	buff-tailed bumblebee					1	1		ftp://ftp.ncbi.nlm.nih.gov/genomes/	1.0
Arthropoda	Insecta/Thysanoptera	Frankliniella occidentalis	flower thrips					1	1		ftp://ftp.hgsc.bcm.edu/I5K-pilot	5.3
Arthropoda	Insecta/Trichoptera	Limnephilus lunatus	caddlisfly					1	1		ftp://ftp.hgsc.bcm.edu/I5K-pilot	5.3
Arthropoda	Insecta/Coleoptera	Leptinotarsa decemlineata	potato bee					1	1		ftp://ftp.hgsc.bcm.edu/I5K-pilot	5.3
Arthropoda	Insecta/Coleoptera	Tribolium castaneum	red flour beetle					1	1		ftp://ftp.hgsc.bcm.edu/I5K-pilot	5.3
Arthropoda	Insecta/Diptera	Aedes aegypti	mosquito				1	1	1		https://www.vectorbase.org/downloads	3.3
Arthropoda	Insecta/Diptera	Anopheles albimanus	mosquito				1	1	1		https://www.vectorbase.org/downloads	1.2
Arthropoda	Insecta/Diptera	Anopheles arabiensis	mosquito				1	1	1		https://www.vectorbase.org/downloads	1.2
Arthropoda	Insecta/Diptera	Anopheles christyi	mosquito				1	1	1		https://www.vectorbase.org/downloads	1.2
Arthropoda	Insecta/Diptera	Anopheles coluzzii	mosquito				1	1	1		https://www.vectorbase.org/downloads	1.2
Arthropoda	Insecta/Diptera	Anopheles culicifacies	mosquito				1	1	1		https://www.vectorbase.org/downloads	1.2
Arthropoda	Insecta/Diptera	Anopheles epiroticus	mosquito				1	1	1		https://www.vectorbase.org/downloads	1.2
Arthropoda	Insecta/Diptera	Anopheles farauti	mosquito				1	1	1		https://www.vectorbase.org/downloads	1.2
Arthropoda	Insecta/Diptera	Anopheles gambiae	mosquito				1	1	1		https://www.vectorbase.org/downloads	4.2
Arthropoda	Insecta/Diptera	Anopheles melas	mosquito				1	1	1		https://www.vectorbase.org/downloads	1.2
Arthropoda	Insecta/Diptera	Anopheles merus	mosquito				1	1	1		https://www.vectorbase.org/downloads	1.2
Arthropoda	Insecta/Diptera	Anopheles quadriannulatus	mosquito				1	1	1		https://www.vectorbase.org/downloads	1.2
Arthropoda	Insecta/Diptera	Anopheles stephensi	mosquito				1	1	1		https://www.vectorbase.org/downloads	1.2
Arthropoda	Insecta/Diptera	Culex quinquefasciatus	mosquito				1	1	1		https://www.vectorbase.org/downloads	2.2
Arthropoda	Insecta/Diptera	Ceratitis capitata	medfly					1	1		ftp://ftp.hgsc.bcm.edu/I5K-pilot	5.3
Arthropoda	Insecta/Diptera	Drosophila ananassae	fruitfly					1	1		ftp://ftp.flybase.net/genomes/	1.3
Arthropoda	Insecta/Diptera	Drosophila erecta	fruitfly					1	1		ftp://ftp.flybase.net/genomes/	1.3
Arthropoda	Insecta/Diptera	Drosophila grimshawi	fruitfly					1	1		ftp://ftp.flybase.net/genomes/	1.3
Arthropoda	Insecta/Diptera	Drosophila melanogaster	fruitfly					1	1		ftp://ftp.flybase.net/genomes/	6.04
Arthropoda	Insecta/Diptera	Drosophila persimilis	fruitfly					1	1		ftp://ftp.flybase.net/genomes/	1.3
Arthropoda	Insecta/Diptera	Drosophila pseudoobscura	fruitfly					1	1		ftp://ftp.flybase.net/genomes/	3.03
Arthropoda	Insecta/Diptera	Drosophila simulans	fruitfly					1	1		ftp://ftp.flybase.net/genomes/	2.01
Arthropoda	Insecta/Diptera	Drosophila virilis	fruitfly					1	1		ftp://ftp.flybase.net/genomes/	1.2
Arthropoda	Insecta/Diptera	Drosophila willistoni	fruitfly					1	1		ftp://ftp.flybase.net/genomes/	1.3
Arthropoda	Insecta/Diptera	Glossina morsitans	tse tse fly					1	1		https://www.vectorbase.org/downloads	1.2
Arthropoda	Insecta/Diptera	Lucilia cuprina	blowfly					1	1		ftp://ftp.hgsc.bcm.edu/I5K-pilot	5.3
Arthropoda	Insecta/Diptera	Mayetiola destructor	hessianfly					1	1		http://agripestbase.org/hessianfly/	2.25
Arthropoda	Insecta/Diptera	Musca domestica	housefly					1	1		https://www.vectorbase.org/downloads	1.1
Arthropoda	Insecta/Diptera	Phlebotomus papatasi	sandfly					1	1		https://www.vectorbase.org/downloads	1.1
Arthropoda	Insecta/Lepidoptera	Bombyx mori	silkworm				1	1	1		ftp://silkdb.org/	GLEAN
Arthropoda	Insecta/Lepidoptera	Manduca sexta	tobacco hornworm				1	1	1		http://agripestbase.org/manduca/	1.0
Arthropoda	Insecta/Lepidoptera	Heliconius melpomene	postman butterfly					1	1		ftp://ftp.ensemblgenomes.org/pub/metazoa/release-26/fasta/	1.26
Arthropoda	Insecta/Lepidoptera	Plutella xylostella	diamondback moth					2	1		ftp://ftp.ncbi.nlm.nih.gov/genomes/	gcf_000330995.1
Echinodermata	Echinoidea/Echinoida	Strongylocentrotus purpuratus	purple sea urchin		2		1	2	1	1	ftp://ftp.ncbi.nlm.nih.gov/genomes/	Spur4.2
Cephalochordata	Leptocardii/Amphioxiformes	Branchiostoma floridae	lancelet		1		2	2	4	2	genome.jgi-psf.org	2.0
Urochordata	Ascidiacea/Enterogona	Ciona intestinalis	sea squirt		1		1		4	1	ftp://ftp.ncbi.nlm.nih.gov/genomes/	gcf_000224155
Chordata	Actinopteri/Beloniformes	Oryzias latipes	japanese killifish	1	1		1	1	1	1	ftp://ftp.ncbi.nlm.nih.gov/genomes/	gcf_000313685.1
Chordata	Actinopteri/Tetraodontiformes	Takifugu rubripes	tiger pufferfish	1	1		1	1	1	1	ftp://ftp.ncbi.nlm.nih.gov/genomes/	gcf_000180625.1
Chordata	Amphibia/Anura	Xenopus tropicalis	clawed frog	1	1		1	1	2	1	ftp://ftp.ncbi.nlm.nih.gov/genomes/	Xtropicalis_v7
Chordata	Aves/Galliformes	Gallus gallus	chicken	1	1	1	1	1	1	1	ftp://ftp.ncbi.nlm.nih.gov/genomes/	Gallus_gallus-4.0
Chordata	Mammalia/Carnivora	Canis familiaris	dog	1	1	1	1	1	1	1	ftp://ftp.ncbi.nlm.nih.gov/genomes/	CanFam3.1
Chordata	Mammalia/Primates	Homo sapiens	human	1	1	1	1	1	2	1	ftp://ftp.ncbi.nlm.nih.gov/genomes/	gcf_000001405.28
