# Supplementary material for: Evolutionary origin and function of NOX4-art, an arthropod specific NADPH oxidase
Source: BMC Evol Biol. 2017 Mar 29;17:92. doi: 10.1186/s12862-017-0940-0 (PMC5372347; doi:10.1186/s12862-017-0940-0)
Supplement: Supplementary file 2 — Table with a list of the species where NOX4-art genes could be found on NCBI’s TSA database. Their TSA identification number and amino acid length. (XLSX 12 kb) [file 12862_2017_940_MOESM2_ESM.xlsx]

## Sheet: Sheet1
Additional Table 2. List of species where NOX4-art genes could be found on NCBI's TSA database. Their TSA identification number and amino acid length.
Phylum	Class/Order	Species	TSA ID	Length
Arthropoda	Arachnida/Araneae	Latrodectus hesperus	GBCS01010578.1	416
Arthropoda	Insecta/Archaeognatha	Meinertellus cundinamarcensis	GAUG01245851.1	257
Arthropoda	Insecta/Coleoptera	Pogonus chalceus	JU413062.1	562
Arthropoda	Crustacea/Decapoda	Penaeus monodon	JR226674.1	203
Arthropoda	Crustacea/Decapoda	Macrobrachium rosenbergii	JP355258.1	219
Arthropoda	Crustacea/Decapoda	Procambarus clarkii	GBEV01033365.1	175
Arthropoda	Crustacea/Decapoda	Pontastacus leptodactylus	GAFY01025501.1	160
Arthropoda	Insecta/Dermaptera	Forficula auricularia	GAYQ01016061.1	372
Arthropoda	Insecta/Dermaptera	Apachyus charteceus	GAUW01011394.1	217
Arthropoda	Insecta/Diptera	Trichocera saltator	GAXZ01062618.1	76
Arthropoda	Insecta/Diptera	Bibio marci	GATJ01003438.1	125
Arthropoda	Insecta/Diptera	Belgica antarctica	GAAK01003724.1	482
Arthropoda	Insecta/Ephemeroptera	Eurylophella sp. AD-2013	GAZG01010286.1	446
Arthropoda	Insecta/Ephemeroptera	Isonychia bicolor	GAXA01011880.1	222
Arthropoda	Insecta/Hemiptera	Planococcus citri	GAXF01009662.1	268
Arthropoda	Insecta/Hemiptera	Okanagana villosa	GAWQ01024907.1	572
Arthropoda	Insecta/Hemiptera	Cercopis vulnerata	GAUN01110429.1	212
Arthropoda	Insecta/Hemiptera	Graminella nigrifrons	GAQX01005753.1	324
Arthropoda	Arachnida/Ixodida	Rhipicephalus pulchellus	GACK01009716.1	596
Arthropoda	Insecta/Lepidoptera	Antheraea yamamai	GBZJ01012964.1	392
Arthropoda	Insecta/Lepidoptera	Trichoplusia ni	GBKU01027229.1	586
Arthropoda	Insecta/Lepidoptera	Helicoverpa armigera	GBDM01004777.1	583
Arthropoda	Insecta/Lepidoptera	Agrotis segetum	GBCW01026820.1	557
Arthropoda	Insecta/Lepidoptera	Spodoptera litura	GBBY01007408.1	587
Arthropoda	Insecta/Lepidoptera	Zygaena fausta	GAYB01001843.1	293
Arthropoda	Insecta/Lepidoptera	Parides eurimedes	GAXH01074505.1	128
Arthropoda	Insecta/Lepidoptera	Ostrinia nubilalis	GAVD01016901.1	580
Arthropoda	Insecta/Lepidoptera	Triodia sylvina	GAVB01181382.1	558
Arthropoda	Insecta/Lepidoptera	Nemophora degeerella	GATC01007497.1	589
Arthropoda	Insecta/Lepidoptera	Polyommatus icarus	GAST01082360.1	499
Arthropoda	Insecta/Lepidoptera	Yponomeuta evonymellus	GASG01120551.1	307
Arthropoda	Insecta/Lepidoptera	Spodoptera exigua	GARL01071760.1	587
Arthropoda	Insecta/Lepidoptera	Athetis lepigone	GARD01027520.1	412
Arthropoda	Insecta/Lepidoptera	Ostrinia furnacalis	GAQJ01041381.1	538
Arthropoda	Insecta/Lepidoptera	Chilo suppressalis	GAJS01017392.1	246
Arthropoda	Crustacea/Maxillopoda	Argulus siamensis	JW963937.1	561
Arthropoda	Insecta/Mecoptera	Panorpa vulgaris	GAUH01064754.1	318
Arthropoda	Insecta/Megaloptera	Corydalus cornutus	GATG01002965.1	566
Arthropoda	Insecta/Neuroptera	Osmylus fulvicephalus	GAYC01088654.1	558
Arthropoda	Insecta/Neuroptera	Euroleon nostras	GAXW01080159.1	144
Arthropoda	Insecta/Orthoptera	Teleogryllus commodus	GBHB01025455.1	573
Arthropoda	Insecta/Orthoptera	Ceuthophilus sp. AD-2013	GAUX01029676.1	461
Arthropoda	Insecta/Orthoptera	Tetrix subulata	GASQ01122625.1	183
Arthropoda	Insecta/Orthoptera	Tetrix subulata	GASQ01005506.1	144
Arthropoda	Insecta/Plecoptera	Leuctra sp. AD-2013	GAUF01001473.1	137
Arthropoda	Insecta/Psocodea	Liposcelis bostrychophila	GAYV01001993.1	399
Arthropoda	Insecta/Raphidioptera	Xanthostigma xanthostigma	GAUI01100449.1	565
Arthropoda	Insecta/Raphidioptera	Xanthostigma xanthostigma	GAZH01013923.1	558
Arthropoda	Insecta/Raphidioptera	Raphidia ariadne	GACX01002628.1	291
Arthropoda	Insecta/Siphonaptera	Oropsylla silantiewi	GAWY01006330.1	550
Arthropoda	Insecta/Siphonaptera	Ceratophyllus gallinae	GAWK01009258.1	541
Arthropoda	Insecta/Siphonaptera	Archaeopsylla erinacei	GABB01002782.1	395
Arthropoda	Insecta/Zygentoma	Tricholepidion gertschi	GASO01228006.1	119
Arthropoda	Insecta/Zygentoma	Thermobia domestica	GASN01398989.1	180
Arthropoda	Insecta/Zygentoma	Thermobia domestica	GASN01383997.1	153
