# Supplementary material for: Evolutionary origin and function of NOX4-art, an arthropod specific NADPH oxidase
Source: BMC Evol Biol. 2017 Mar 29;17:92. doi: 10.1186/s12862-017-0940-0 (PMC5372347; doi:10.1186/s12862-017-0940-0)
Supplement: Supplementary file 3 — Table with the list of species where p22-phox was found, their gene identification, amino acid length and composition of the polybasic and proline rich region. (XLSX 13 kb) [file 12862_2017_940_MOESM3_ESM.xlsx]

## Sheet: Sheet1
Additional Table 3. List of species where p22-phox was found, their gene identification, amino acid length and composition of the polybasic and proline rich region.
Phylum	Lower taxonomic rank	Species	Gene ID	Length	Polybasic region	Proline rich region (PRR)
Choanozoa	Choanoflagelida	Monosiga brevicollis	gw1.8.321.1	110	RSARLK	PTRAPPR
Porifera	Demospongiae/Haplosclerida	Amphimedon queenslandica	XP_003387341.1	207	LSARRSK	PTEPPPRPPPQ
Cnidaria	Hydrozoa/Anthoathecata	Hydra vulgaris	XP_002160731.2	124	RSKRKSG	PSVAPPRMVYKNE
Cnidaria	Anthozoa/Actiniaria	Nematostella vectensis	EDO36606	178	RGKRKQG	PTVPPPRNPRSQS
Mollusca	Gastropoda	Aplysia californica	XP_005096802.1	175	RGKRQK	PKRPPPRRPETSG
Mollusca	Gastropoda	Biomphalaria glabrata	BGLB000212-PA	172	RGKRQK	PRRPPPRRPDVS
Mollusca	Bivalvia/Ostreoida	Crassostrea gigas	XP_011414852.1	171	RGKRAK	PKKPPPRAPPQGI
Mollusca	Gastropoda	Lottia gigantea	LotgiP86582	158	RSKRQN	PRHPPPRHP
Annelida	Polychaeta/Capitellida	Capitella teleta	predicted*	53	incomplete
Annelida	Hirudinida/Rhynchobdellida	Helobdella robusta	HelroP165935	112	ANKSRS	KGH
Echinodermata	Echinoidea/Echinoida	Strongylocentrotus purpuratus	XP_003729215.1	120	MRRK	ENPPPRPPPQGAP
Chordata	Cephalochordata	Branchiostoma floridae	Brafl1|58490	180	RGKRKK	PSQPPPRAPAHVR
Chordata	Cephalochordata	Branchiostoma floridae	Brafl1|61502	180	RGKRKK	PSQPPPRAPAHVR
Chordata	Tunicata/Ascidiacea	Ciona intestinalis	XP_002119402.1	148	RGKKNK	PSQPPPRLPQNKQ
Chordata	Tunicata/Ascidiacea	Ciona intestinalis	XP_002119312.1	175	RGKKNK	PSQPPPRLPQNKQ
Chordata	Actinopteri/Beloniformes	Oryzias latipes	XP_004067260.1	186	RSKRAK	PQNPPPRPPPEIR
Chordata	Actinopteri/Tetraodontiformes	Takifugu rubripes	NP_001027717.1	186	RSKRSK	PQNPPPRPPADTR
Chordata	Amphibia/Anura	Xenopus tropicalis	NP_001016480.1	187	RSKRKK	PENPPPRPPAEVR
Chordata	Mammalia/Carnivora	Canis familiaris	NP_001093760.1	195	RGKRRK	PSNPPPRPPAEAR
Chordata	Mammalia/Primates	Homo sapiens	NP_000092.2	195	RGKRKK	PSNPPPRPPAEAR
* Predicted by Exonerate using Aplysia p22-phox as query (XP_005096802.1): CAPTEscaffold_97 255373:255095 reverse strand
